# Supplementary material for: COVID-Vaccines in Pregnancy: Maternal and Neonatal Response over the First 9 Months after Delivery
Source: Biomolecules. 2024 Apr 3;14(4):435. doi: 10.3390/biom14040435 (PMC11048428; doi:10.3390/biom14040435)
Supplement: Supplementary file 1 [file biomolecules-14-00435-s001.zip]

Archive with 1 entries (1 files):
- biomolecules-2891150-supplementary.pdf
